# Supplementary material for: Comparison of Delta Total Nucleated Cells Assessed via Sysmex XT-2000iV and Sysmex XN-1000V in Effusions in Cats
Source: Animals (Basel). 2026 Jan 23;16(3):366. doi: 10.3390/ani16030366 (PMC12896741; doi:10.3390/ani16030366)
Supplement: Supplementary file 1 [file animals-16-00366-s001.zip]

Archive with 1 entries (1 files):
- animals-4078913-supplementary.pdf
